# Supplementary material for: Angle-Dependent Adhesive Mechanics in Hard–Soft Cylindrical Material Interfaces
Source: Materials (Basel). 2025 Jan 15;18(2):375. doi: 10.3390/ma18020375 (PMC11766757; doi:10.3390/ma18020375)
Supplement: Supplementary file 1 [file materials-18-00375-s001.zip]

Archive with 3 entries (3 files):
- Video S1_R=20mm.mp4
- Video S2_R=17.5mm.mp4
- Video S3_R=15mm.mp4
